# Supplementary material for: Cloning and Functional Analysis of Skin Host Defense Peptides from Yakushima Tago’s Brown Frog (Rana tagoi yakushimensis) and Development of Serum Endotoxin Detection System
Source: Antibiotics (Basel). 2024 Nov 24;13(12):1127. doi: 10.3390/antibiotics13121127 (PMC11672578; doi:10.3390/antibiotics13121127)
Supplement: Supplementary file 1 [file antibiotics-13-01127-s001.zip]

Archive with 1 entries (1 files):
- antibiotics-3314446-supplementary.pdf
